# Supplementary material for: The DREAM complex through its subunit Lin37 cooperates with Rb to initiate quiescence
Source: eLife. 2017 Sep 18;6:e26876. doi: 10.7554/eLife.26876 (PMC5602299; doi:10.7554/eLife.26876)
Supplement: Supplementary file 1. [file elife-26876-supp1.xlsx]

## Sheet: Tabelle1
Suppl. Tab. S1
primer	sequence 5-->3	application
mLin37-FlagC-Bam-f	AAAAAGGATCCatgttcccggtaaaggtgaaag	cloning
mLin37-FlagC-Xba-r	AAAAATCTAGAtcactgccggtcatacatctc	cloning
mLin37-EGFP-N3-Xho-f	AAAAACTCGAGatgttcccggtaaaggtgaaag	cloning
mLin37-EGFP-N3-Bam-r	AAAAAGGATCCctgccggtcatacatctc	cloning
QC-mLin37-NLS-f	CccccaccagcggaggGCgaagGCgagggagatggacgatggg	mutagenesis
QC-mLin37-NLS-r	cccatcgtccatctccctcGCcttcGCcctccgctggtggggG	mutagenesis
QC-mLin37-HCR1-f	gtatgtgatcaagctatttgCcGggGCtgtggacttggcccag	mutagenesis
QC-mLin37-HCR1-r	ctgggccaagtccacaGCccCgGcaaatagcttgatcacatac	mutagenesis
QC-mLin37-HCR2-f	gaacacaccactgtaccccatcGCcGgcgcctggatgcgcaac	mutagenesis
QC-mLin37-HCR2-r	gttgcgcatccaggcgcCgGCgatggggtacagtggtgtgttc	mutagenesis
CSPR-mLin37-E4-F-f	caccgaatccctgcagggagagaca	CRISPR nickase sgRNAs
CSPR-mLin37-E4-F-r	aaactgtctctccctgcagggattc	CRISPR nickase sgRNAs
CSPR-mLin37-E4-R-f	caccggctgccacaggcaaaaggta	CRISPR nickase sgRNAs
CSPR-mLin37-E4-R-r	aaactaccttttgcctgtggcagcc	CRISPR nickase sgRNAs
CSPR-mLin37-E6-3-F-f	caccgcatacgtatctggggtggta	CRISPR nickase sgRNAs
CSPR-mLin37-E6-3-F-r	aaactaccaccccagatacgtatgc	CRISPR nickase sgRNAs
CSPR-mLin37-E6-2-F-f	caccgcttgatcacatacgtatctg	CRISPR nickase sgRNAs
CSPR-mLin37-E6-2-F-r	aaaccagatacgtatgtgatcaagc	CRISPR nickase sgRNAs
CSPR-mRB-E13-F-f	caccgCTCCGATGTCAACACAGCCC	CRISPR nickase sgRNAs
CSPR-mRB-E13-F-r	aaacGGGCTGTGTTGACATCGGAGc	CRISPR nickase sgRNAs
CSPR-mRB-E13-R-f	caccgGTAACTCGAGGCACTTCTGT	CRISPR nickase sgRNAs
CSPR-mRB-E13-R-r	aaacACAGAAGTGCCTCGAGTTACc	CRISPR nickase sgRNAs
CSPR-mRB-E1-F-f	caccgTGGCCAGGGGCAGCTCTTCG	CRISPR nickase sgRNAs
CSPR-mRB-E1-F-r	aaacCGAAGAGCTGCCCCTGGCCAc	CRISPR nickase sgRNAs
CSPR-mRB-E1-R-f	caccgGTGAGGAGCGCGGCCGCCGC	CRISPR nickase sgRNAs
CSPR-mRB-E1-R-r	aaacGCGGCGGCCGCGCTCCTCACc	CRISPR nickase sgRNAs
Seq-DNA-Lin37-E4-f	ggctaacaccttagaggagggtat	cloning of Lin37 genomic regions for genotyping exon 4
Seq-DNA-Lin37-E4-r	acatacgtatctggggtggtaag	cloning of Lin37 genomic regions for genotyping exon 4
Seq-DNA-Lin37-E6-f	ctgccacaggcaaaaggtaa	cloning of Lin37 genomic regions for genotyping exon 6
Seq-DNA-Lin37-E6-r	ccaggcattaaagctatctaccact	cloning of Lin37 genomic regions for genotyping exon 6
qPCR-U6-f	aacgcttcacgaatttgcgt	mRNA quantification
qPCR-U6-r	ctcgcttcggcagcaca	mRNA quantification
qPCR-mNek2-f	agtcggacatctggtccttg	mRNA quantification
qPCR-mNek2-r	agcatccgagtgatgaggtc	mRNA quantification
qPCR-mE2f2-f	agttgctccctgagcttcaa	mRNA quantification
qPCR-mE2f2-r	gctccttgaagttgcctacgg	mRNA quantification
qPCR-mMcm5-f	gacatccaggtcatgctcaa	mRNA quantification
qPCR-mMcm5-r	agggatcttcaccaggtgtg	mRNA quantification
qPCR-mBub1-f	tgtttgaagcccatatgcaa	mRNA quantification
qPCR-mBub1-r	cggtcactgttgtactcagca	mRNA quantification
qPCR-mRad54l-f	cccatccaaaatgatttgct	mRNA quantification
qPCR-mRad54l_r	ctgcctgtctgcctcactg	mRNA quantification
qPCR-mTtk-f	agcaacagcagcagggact	mRNA quantification
qPCR-mTtk-r	gaacctccactgcctatctg	mRNA quantification
ChIP-mGapdhs-f	ggtccaaagagagggaggag	ChIP-qPCR
ChIP-mGapdhs-r	cctggcactgcacaagaag	ChIP-qPCR
ChIP_mOrc1_for	aaacgccaatcagaatcaca	ChIP-qPCR
ChIP_mOrc1_rev	aacacgtagtcccagctctca	ChIP-qPCR
ChIP-mNek2-f	agcagctagacgcagacacc	ChIP-qPCR
ChIP-mNek2-r	tcgcattctattggtccaca	ChIP-qPCR
ChIP-mCcnb2-f	tcgctggttgctatgacaag	ChIP-qPCR
ChIP-mCcnb2-r	gacgaggcacagccactc	ChIP-qPCR
ChIP_mMcm5_for1	catctttgctcggttagctg	ChIP-qPCR
ChIP_mMcm5_rev1	tgtggcgtcttggtgac	ChIP-qPCR
