# Supplementary material for: The DREAM complex through its subunit Lin37 cooperates with Rb to initiate quiescence
Source: eLife. 2017 Sep 18;6:e26876. doi: 10.7554/eLife.26876 (PMC5602299; doi:10.7554/eLife.26876)
Supplement: Supplementary file 2. [file elife-26876-supp2.xlsx]

## Sheet: readme
Suppl. Tab S2
readme
Description and references for the data sheets 'upregulated in Lin37--' and 'downregulated in Lin37--'.
Column	Description
mouse gene	mouse gene symbol
name	mouse gene name
gene type	type of gene like protein-coding or pseudogene
log fold change	fold change as log value computed using edgeR
human gene	symbol of the human orthologue gene
DREAM	DREAM binding profile of the human homologue [1]. 1 indicates binding, 0 indicates no binding for each of the 4 tested DREAM proteins E2F4,
	LIN9, LIN54, and p130, respectively. DREAM binding is defined if at least E2F4, LIN54, and p130 indicate binding.
Cell Cycle	cell cycle phase of peak expression of the human homologue as defined in [1]
E2F	predicted binding sites of E2F based on the consensus sequence and sequence conservation among vertebrate sequence alignment [1].
CHR	predicted CHR sites based on the consensus sequence and sequence conservation among vertebrate sequence alignment [1].
Literature
[1] Müller,G.A., A.Wintsche, K.Stangner, S.J.Prohaska, P.F.Stadler, and K.Engeland. 2014.
The CHR site: definition and genome-wide identification of a cell cycle transcriptional element. Nucleic Acids Res. 42: 10331-10350.
					.

## Sheet: upregulated in Lin37--
Suppl. Tab S2
genes up-regulated in Lin37-/- cells
mouse Gene	name	gene type	log fold change	human Gene	DREAM	Cell Cycle	E2F	CHR
Ptpn7	protein tyrosine phosphatase, non-receptor type 7	protein coding gene	-7.73989981601163	PTPN7	0000
Gm14276	predicted gene 14276	pseudogene	-7.72127008262772
Aunip	aurora kinase A and ninein interacting protein	protein coding gene	-6.87091871332092	AUNIP
Gm29123	predicted gene 29123	antisense lncRNA gene	-6.65219832031041
Ska1	spindle and kinetochore associated complex subunit 1	protein coding gene	-6.47587655443409	SKA1	1011	G2/M		TTTGAA_0.999_+_59
Gm25848	predicted gene, 25848	snoRNA gene	-6.4517712999236	SNORA79
Poc1a	POC1 centriolar protein A	protein coding gene	-6.29361032451967	POC1A	1111
Slc14a1	solute carrier family 14 (urea transporter), member 1	protein coding gene	-6.19798128096508	SLC14A1	0000
Cdca5	cell division cycle associated 5	protein coding gene	-5.91925960977596	CDCA5	1111	S-phase	TTCCGGG_1.000_+_-80
Col9a2	collagen, type IX, alpha 2	protein coding gene	-5.70928804302586	COL9A2	0000
E2f8	E2F transcription factor 8	protein coding gene	-5.56824169847351	E2F8	0011	S-phase	TTCCCGG_0.995_-_-61 TTCCGCC_1.000_-_-167 TTCCGCG_1.000_+_-192	TTCGAT_1.000_-_-173
Cdc25c	cell division cycle 25C	protein coding gene	-5.31681032987154	CDC25C	1111	G2		TTTGAA_0.990_+_-8
Gm5699	predicted gene 5699	pseudogene	-5.30064585862515
Pitpnm3	PITPNM family member 3	protein coding gene	-5.17355029654379	PITPNM3	0000		TTCGGGG_0.929_+_69
Ndc80	NDC80 kinetochore complex component	protein coding gene	-5.04973379525921	NDC80	1111	G2		TTTGAA_1.000_-_44 TTCGAA_0.964_+_50
Spc24	SPC24, NDC80 kinetochore complex component, homolog (S. cerevisiae)	protein coding gene	-4.79169262438073	SPC24	1011		TTGCGCG_0.994_+_4
Neil3	nei like 3 (E. coli)	protein coding gene	-4.73867959732692	NEIL3	1111	G2		TTTGAA_0.959_+_14
Bub1	BUB1, mitotic checkpoint serine/threonine kinase	protein coding gene	-4.68329418253941	BUB1	1111	G2/M		TTCGAA_0.994_+_44
Kif2c	kinesin family member 2C	protein coding gene	-4.67056116437705	KIF2C	1111	G2/M	TTGCGCG_0.911_+_5	TTTAAA_1.000_+_17
Sgol1	shugoshin-like 1 (S. pombe)	protein coding gene	-4.64722149420159	SGO1
Gm10101	predicted gene 10101	lincRNA gene	-4.60340210352615
A530020G20Rik	RIKEN cDNA A530020G20 gene	antisense lncRNA gene	-4.563246981062
Gm6982	predicted gene 6982	pseudogene	-4.36542744123501
Ccnb1	cyclin B1	protein coding gene	-4.36292039763664	CCNB1	1111	G2/M		TTTAAA_0.986_+_111
Asf1b	anti-silencing function 1B histone chaperone	protein coding gene	-4.35029836529701	ASF1B	1011	S-phase		TTTGAA_1.000_+_11
Kif15	kinesin family member 15	protein coding gene	-4.32890157446778	KIF15	1111	G2/M	TTGGCGC_0.996_-_35	TTTGAA_0.984_-_43
Melk	maternal embryonic leucine zipper kinase	protein coding gene	-4.3234402641936	MELK	1011	G2	TTGGCGG_1.000_+_-31 TTCCGGC_1.000_+_-56	TTTGAT_0.997_+_-41
Gm8669	predicted gene 8669	pseudogene	-4.27276632158438
Nek2	NIMA (never in mitosis gene a)-related expressed kinase 2	protein coding gene	-4.20670838412075	NEK2	1111	G2/M
Gm38037	predicted gene, 38037	antisense lncRNA gene	-4.19105975189723
Gm5593	predicted gene 5593	pseudogene	-4.12493441755242
Als2cl	ALS2 C-terminal like	protein coding gene	-4.1182416651815	ALS2CL	0000
E2f2	E2F transcription factor 2	protein coding gene	-4.10971406708364	E2F2	1111	G1/S	TTGGCGC_1.000_+_-55 TTCGCGG_1.000_+_-70 TTCCGCG_1.000_+_-89 TTCCGGG_0.997_+_-152
Cenpk	centromere protein K	protein coding gene	-4.03262647616114	CENPK	1111
Prc1	protein regulator of cytokinesis 1	protein coding gene	-4.01567152168442	PRC1	1111	M/G1		TTTGAA_0.928_+_18
Gm37589	predicted gene, 37589	unclassified gene	-4.00283596057765
Kif4	kinesin family member 4	protein coding gene	-4.00174524159605	KIF4B	1111	G2/M	TTGGCGG_1.000_+_50	TTTGAA_0.992_+_42
Trim63	tripartite motif-containing 63	protein coding gene	-3.98069224123191	TRIM63	0000
Efcab11	EF-hand calcium binding domain 11	protein coding gene	-3.9787656571279	EFCAB11	1111
Kif18b	kinesin family member 18B	protein coding gene	-3.96636916833101	KIF18B	0000	G2/M		TTTGAA_0.984_+_-58 TAGGAA_0.995_+_-88 TAGGAA_1.000_+_-125
Cdk1	cyclin-dependent kinase 1	protein coding gene	-3.96268699966167	CDK1	1111	G2/M	TTCGCGC_0.999_+_-102	TTTGAA_1.000_+_12 TTTGAA_1.000_+_-44
Bub1b	BUB1B, mitotic checkpoint serine/threonine kinase	protein coding gene	-3.95071083074406	BUB1B	1111	G2/M	TTGGCGG_0.987_+_46	TTTGAA_1.000_+_38
Ttk	Ttk protein kinase	protein coding gene	-3.92658670889307	TTK	1111	G2/M	TTCCCCG_0.999_-_35	TTTGAA_1.000_-_43
Kif11	kinesin family member 11	protein coding gene	-3.92448262308773	KIF11	1111	G2		TTTGAA_0.999_-_35
Tst	thiosulfate sulfurtransferase, mitochondrial	protein coding gene	-3.89240134063172	TST	0000
Gm7856	predicted gene 7856	pseudogene	-3.88447571482164
Kif14	kinesin family member 14	protein coding gene	-3.869429502001	KIF14	1111	G2/M	TTCCGGG_0.984_+_-93	TTTGAA_0.996_-_-17
4930550L24Rik	RIKEN cDNA 4930550L24 gene	protein coding gene	-3.86193263306351	MAGEC1	0000
Nuf2	NUF2, NDC80 kinetochore complex component	protein coding gene	-3.84970126221422	NUF2	1111	G2/M	TTGCCGC_0.932_-_30	TTTGAA_0.997_+_38
Mcm10	minichromosome maintenance 10 replication initiation factor	protein coding gene	-3.84246187587386	MCM10	0011	G1/S	TTGGCGG_0.978_+_11
Ncaph	non-SMC condensin I complex, subunit H	protein coding gene	-3.82112408162573	NCAPH	1111	G2		TTTAAA_0.980_+_53
Ccna2	cyclin A2	protein coding gene	-3.75357202391924	CCNA2	1111	G2/M		CTTGAA_1.000_+_21
Pif1	PIF1 5'-to-3' DNA helicase	protein coding gene	-3.7483064437787	PIF1	1111	G2		TTTGAA_0.990_+_-29 TTTAAA_0.988_+_-73
Shcbp1	Shc SH2-domain binding protein 1	protein coding gene	-3.7331694276816	SHCBP1	1111	G2/M	TTCCGCG_0.996_-_25	TTTGAA_1.000_+_33
Nsl1	NSL1, MIS12 kinetochore complex component	protein coding gene	-3.72129897230914	NSL1	0000
Ect2	ect2 oncogene	protein coding gene	-3.720394514904	ECT2	0000	G2/M
BC030867	cDNA sequence BC030867	protein coding gene	-3.71885679883612	C17orf53
Exo1	exonuclease 1	protein coding gene	-3.68485096717722	EXO1	1111	S-phase	TTGCGCG_1.000_-_-4
Troap	trophinin associated protein	protein coding gene	-3.66869946283321	TROAP	1111	G2		TTTGTA_1.000_-_74
Ccdc18	coiled-coil domain containing 18	protein coding gene	-3.64277281021411	CCDC18
Cdca2	cell division cycle associated 2	protein coding gene	-3.61512174344167	CDCA2	1111	G2		TTCGAA_1.000_+_-87
Dlgap5	discs, large (Drosophila) homolog-associated protein 5	protein coding gene	-3.60882022645516	DLGAP5	1111	G2/M		TTTGAA_0.987_-_-17 TTTGAA_0.993_+_95
Gm5648	predicted pseudogene 5648	pseudogene	-3.60833777557454
Mis18bp1	MIS18 binding protein 1	protein coding gene	-3.60419332448214	MIS18BP1	1111	G2		TTTGAA_0.964_-_172 TTTGAA_0.991_+_178
Aurkb	aurora kinase B	protein coding gene	-3.59936364797079	AURKB	1111	G2		TTTGAA_0.999_+_-50
Zwilch	zwilch kinetochore protein	protein coding gene	-3.57423003176729	ZWILCH	1111	G2/M
Gm11624	predicted gene 11624	pseudogene	-3.54056021935812
Cenph	centromere protein H	protein coding gene	-3.52195948939661	CENPH	1111		TTCCCGC_0.923_-_22
Arhgap11a	Rho GTPase activating protein 11A	protein coding gene	-3.51075040698096	ARHGAP11B	1111	G2	TTCCGGC_0.914_-_32
Cenpw	centromere protein W	protein coding gene	-3.49686440448093	CENPW	0000
Arhgef39	Rho guanine nucleotide exchange factor (GEF) 39	protein coding gene	-3.49249984358901	ARHGEF39
Gm12479	predicted gene 12479	pseudogene	-3.48726358726361
Tpx2	TPX2, microtubule-associated	protein coding gene	-3.44651043829622	TPX2	1111	G2/M		TTTGTA_0.986_+_-30 TTTGAA_1.000_-_170
Ube2t	ubiquitin-conjugating enzyme E2T	protein coding gene	-3.43517407321529	UBE2T	1111	S-phase
Spag5	sperm associated antigen 5	protein coding gene	-3.43150451954059	SPAG5	1111	G2/M		TTTGAA_0.994_-_15
Cdc20	cell division cycle 20	protein coding gene	-3.42082746390597	CDC20	1111	G2/M		TTTGAA_1.000_+_-38
Aurka	aurora kinase A	protein coding gene	-3.41896501290941	AURKA	1111	G2/M		TTTAAA_1.000_+_60 TTTGAA_0.959_+_76
Cep55	centrosomal protein 55	protein coding gene	-3.40383980030318	CEP55	1111	G2/M	TTCCGGG_1.000_-_6	TTTGAA_1.000_-_-2
Cenpe	centromere protein E	protein coding gene	-3.39614602905256	CENPE	1111	G2/M		TTTAAA_0.977_+_-3
Cit	citron	protein coding gene	-3.38552008058283	CIT	1111	G2/M		TTTGAA_0.995_-_-20
Clspn	claspin	protein coding gene	-3.37939077621675	CLSPN	1011	G1/S	TTCCCGC_1.000_-_-34 TTGGCGG_0.964_-_-175
Hmmr	hyaluronan mediated motility receptor (RHAMM)	protein coding gene	-3.37350273190205	HMMR	1111	G2/M		TTTGAA_0.989_+_94
Cenpi	centromere protein I	protein coding gene	-3.37072263757627	CENPI	0000	G2
Smc2	structural maintenance of chromosomes 2	protein coding gene	-3.36725478481319	SMC2	1111		TTCGGCG_1.000_-_39	TTTGAA_1.000_-_47
Depdc1b	DEP domain containing 1B	protein coding gene	-3.35379131735156	DEPDC1B	1111	G2/M		TTTGAA_0.999_-_1
Sgol2a	shugoshin-like 2a (S. pombe)	protein coding gene	-3.34343060984737	SGO2
Mki67	antigen identified by monoclonal antibody Ki 67	protein coding gene	-3.34080331757787	MKI67	1011	G2/M
Aspm	asp (abnormal spindle)-like, microcephaly associated (Drosophila)	protein coding gene	-3.32942313057807	ASPM	1111	G2/M	TTGCCGC_0.965_-_9	TTTAAA_0.999_+_17 TTTGAA_0.930_-_-89
Kntc1	kinetochore associated 1	protein coding gene	-3.32446621595376	KNTC1	1111	S-phase	TTGGCGG_1.000_-_-17
Fam83d	family with sequence similarity 83, member D	protein coding gene	-3.31372564430963	FAM83D	1111	G2
Cks2	CDC28 protein kinase regulatory subunit 2	protein coding gene	-3.31115269025846	CKS2	1011	G2/M		TTTGAA_0.989_-_-31
Slfn9	schlafen 9	protein coding gene	-3.30548535728666	SLFN13	0000
Fam64a	family with sequence similarity 64, member A	protein coding gene	-3.30298644879686	FAM64A	1111	G2/M		TTTGAA_0.995_-_9
Cenpa	centromere protein A	protein coding gene	-3.29903449422106	CENPA	1011	G2/M		TTTAAA_0.983_+_-14
Mastl	microtubule associated serine/threonine kinase-like	protein coding gene	-3.28419334308128	MASTL	1111	S-phase
Rad51	RAD51 recombinase	protein coding gene	-3.26286840943876	RAD51	1111	S-phase	TTGGCGG_0.990_+_38
Birc5	baculoviral IAP repeat-containing 5	protein coding gene	-3.26095431913309	BIRC5	1111	G2/M
Mcm5	minichromosome maintenance complex component 5	protein coding gene	-3.23279560689498	MCM5	1111	G1/S	TTCCCGC_0.999_+_15 TTCCGGG_0.948_-_-147 TTCGCGC_0.998_+_-180
Ercc6l	excision repair cross-complementing rodent repair deficiency complementation group 6 like	protein coding gene	-3.20321830605314	ERCC6L	0000			CTTGAA_0.982_-_5
Fancd2	Fanconi anemia, complementation group D2	protein coding gene	-3.18649399861041	FANCD2	1111	G2	TTCCCGC_0.997_-_7 TTCCGGC_1.000_+_-59
Ska3	spindle and kinetochore associated complex subunit 3	protein coding gene	-3.18157384590906	SKA3	1111	G2
Iqgap3	IQ motif containing GTPase activating protein 3	protein coding gene	-3.18102552647528	IQGAP3	1111	G2/M	TTGGGCC_0.999_-_33	TTTGTA_0.998_-_-39 TTTGAA_1.000_-_50
Tacc3	transforming, acidic coiled-coil containing protein 3	protein coding gene	-3.17895891725443	TACC3	0000	G2/M	TTGGCCG_0.971_+_-23	TTTGAA_0.970_+_4
Kif20b	kinesin family member 20B	protein coding gene	-3.16794941080904	KIF20B	1111	G2/M		TTTGAA_1.000_+_5 TTTGAA_0.999_+_11
Fanci	Fanconi anemia, complementation group I	protein coding gene	-3.15471476433018	FANCI	1011	S-phase
Kif23	kinesin family member 23	protein coding gene	-3.13965660303695	KIF23	1011	G2	TTGGCCC_0.989_+_-1	TTTGAA_1.000_+_7
Dsn1	DSN1 homolog, MIS12 kinetochore complex component	protein coding gene	-3.13556542617531	DSN1	1011	G1/S
Stil	Scl/Tal1 interrupting locus	protein coding gene	-3.10459792298597	STIL	1111	G2	TTCCCGC_0.989_+_1 TTGCCGC_0.996_+_-11
Parpbp	PARP1 binding protein	protein coding gene	-3.10342742277431	PARPBP	1111		TTCCGGG_1.000_+_-54	TTTGAA_0.996_+_-2
Prr11	proline rich 11	protein coding gene	-3.10023018164489	PRR11
Trim62	tripartite motif-containing 62	protein coding gene	-3.09070391372435	TRIM62	0000		TTCCGGG_1.000_+_22
Ncapg	non-SMC condensin I complex, subunit G	protein coding gene	-3.07470143681823	NCAPG	1011		TTCCCGC_0.989_-_33	TTTGAA_0.989_+_43
Ticrr	TOPBP1-interacting checkpoint and replication regulator	protein coding gene	-3.07250853867436	TICRR
Ube2c	ubiquitin-conjugating enzyme E2C	protein coding gene	-3.05333566199547	UBE2C	1111	G2		TTTGAA_1.000_-_-2 TTTGAT_1.000_-_-52
Pttg1	pituitary tumor-transforming gene 1	protein coding gene	-3.04781148623444	PTTG1	1111	G2/M		TTTAAA_0.994_+_-31
Ckap2l	cytoskeleton associated protein 2-like	protein coding gene	-3.04428098453429	CKAP2L	1111	G2		TTTGAA_0.988_-_-19
Cdca8	cell division cycle associated 8	protein coding gene	-3.03726349413743	CDCA8	1111	G2		TTTGAA_1.000_+_7
Rad18	RAD18 E3 ubiquitin protein ligase	protein coding gene	-3.03570716581333	RAD18	1111	S-phase	TTCCCCG_1.000_-_16 TTCCGGC_0.927_+_-45	TTCGAG_0.999_+_24
Gm15452	predicted gene 15452	pseudogene	-3.02578587325742
Efcab3	EF-hand calcium binding domain 3	protein coding gene	-3.02211678719123	EFCAB3	0000
Gm15697	predicted gene 15697	pseudogene	-3.01601480343292
Spc25	SPC25, NDC80 kinetochore complex component, homolog (S. cerevisiae)	protein coding gene	-3.00681795693622	SPC25	1111	G2		TTTGAA_0.988_+_0
Hist1h2bh	histone cluster 1, H2bh	protein coding gene	-2.99921483164695	HIST1H2BM	1111	S-phase
Eme1	essential meiotic structure-specific endonuclease 1	protein coding gene	-2.97632774008089	EME1	1111	G1/S	TTCCGGG_0.982_+_12
Ccl9	chemokine (C-C motif) ligand 9	protein coding gene	-2.96847202127918	CCL15	0000
Polq	polymerase (DNA directed), theta	protein coding gene	-2.96228465273344	POLQ	1111	G2	TTCCGGG_0.988_+_-6 TTCCCGC_0.995_-_31	TTTGAA_0.988_+_20
Trip13	thyroid hormone receptor interactor 13	protein coding gene	-2.9472623360383	TRIP13	1011	G2/M
Kif20a	kinesin family member 20A	protein coding gene	-2.94493080654735	KIF20A	1111	G2/M	TTGGCCC_0.980_+_-111
Foxm1	forkhead box M1	protein coding gene	-2.94268609979578	FOXM1	1011	G2/M	TTGGCGC_1.000_-_-8	TTTGAA_1.000_-_0
Casc5	cancer susceptibility candidate 5	protein coding gene	-2.93864630443573	KNL1
BC022960	cDNA sequence BC022960	pseudogene	-2.91509500238179
Mybl2	myeloblastosis oncogene-like 2	protein coding gene	-2.9102121412996	MYBL2	0000		TTGGCGG_0.998_+_5
Hist1h1b	histone cluster 1, H1b	protein coding gene	-2.90425900650677	HIST1H1B	0011	S-phase
Gm9430	predicted gene 9430	pseudogene	-2.89944235233701
Gtse1	G two S phase expressed protein 1	protein coding gene	-2.89366363567736	GTSE1	1111	G2/M		TTTGAA_0.953_-_104 TTTAAA_0.947_+_146
Mcm8	minichromosome maintenance 8 homologous recombination repair factor	protein coding gene	-2.876570903879	MCM8	1111	S-phase	TTGGCGC_0.998_-_27
Plk1	polo-like kinase 1	protein coding gene	-2.87195653567357	PLK1	1111	G2/M	TTCGGGG_1.000_+_-13 TTGGCCG_1.000_-_-66	TTTGAA_1.000_+_-19 TTTAAA_1.000_+_-78
Suv39h2	suppressor of variegation 3-9 homolog 2 (Drosophila)	protein coding gene	-2.86935880838803	SUV39H2	0000			TTTGAA_1.000_+_86
Rad54l	RAD54 like (S. cerevisiae)	protein coding gene	-2.86815111912938	RAD54L	1111	S-phase	TTCGGCG_0.999_-_-29 TTGGCGG_0.939_+_42	TTCGAT_1.000_-_-19 TTCGAT_1.000_+_26
Spdl1	spindle apparatus coiled-coil protein 1	protein coding gene	-2.86540001400394	SPDL1
Espl1	extra spindle pole bodies 1, separase	protein coding gene	-2.85480051846472	ESPL1	1111	G2	TTCCGCG_1.000_-_-12	TTTGAA_0.999_+_-30
Recql4	RecQ protein-like 4	protein coding gene	-2.85468570036632	RECQL4	0000	G1/S
Dtl	denticleless E3 ubiquitin protein ligase	protein coding gene	-2.84169222055716	DTL	1111	G1/S	TTCCGCG_0.984_+_-44 TTCCCGC_0.999_+_64 TTGGCGC_1.000_+_165 TTGGCGG_1.000_+_177
Chek2	checkpoint kinase 2	protein coding gene	-2.83756913936765	CHEK2	1111	G2		TTTGTA_0.997_+_-10 TTTGAT_0.951_+_-31
Top2a	topoisomerase (DNA) II alpha	protein coding gene	-2.83265109879704	TOP2A	1111	G2	TTCGGGC_0.953_+_14
Pkmyt1	protein kinase, membrane associated tyrosine/threonine 1	protein coding gene	-2.8321742125968	PKMYT1	0000	S-phase	TTGGCGC_1.000_+_73
Anln	anillin, actin binding protein	protein coding gene	-2.82907004758402	ANLN	1111	G2/M		TTTGAA_1.000_-_14 TTTGAA_1.000_+_20
Kif22	kinesin family member 22	protein coding gene	-2.82381405771417	KIF22	1011	G2		TTCGAA_0.997_+_-12
Kifc5b	kinesin family member C5B	protein coding gene	-2.82102779707867	KIFC1	1111	G2
Brca1	breast cancer 1, early onset	protein coding gene	-2.80253760459236	BRCA1	1111	S-phase	TTCCCGC_1.000_-_71
Oip5	Opa interacting protein 5	protein coding gene	-2.79595665518662	OIP5	1111	G2/M
Kifc1	kinesin family member C1	protein coding gene	-2.78833440637185	KIFC1	1111	G2
Sapcd2	suppressor APC domain containing 2	protein coding gene	-2.78328713732118	SAPCD2
Robo3	roundabout guidance receptor 3	protein coding gene	-2.78303110036772	ROBO3	0000
Esco2	establishment of sister chromatid cohesion N-acetyltransferase 2	protein coding gene	-2.78143966880766	ESCO2	1111	S-phase		TTTGAA_0.967_+_5
Hist1h3c	histone cluster 1, H3c	protein coding gene	-2.76466258020143
Dscc1	DNA replication and sister chromatid cohesion 1	protein coding gene	-2.76086731012453	DSCC1	1011	G1/S	TTCCGGG_0.992_-_-6
Gm13176	predicted gene 13176	pseudogene	-2.75908819126229
Atf7ip2	activating transcription factor 7 interacting protein 2	protein coding gene	-2.75666917984039	ATF7IP2	0000	M/G1
Sass6	SAS-6 centriolar assembly protein	protein coding gene	-2.75391419012998	SASS6	1111		TTGGCGC_1.000_-_39	TTTGAG_0.996_-_47
Cep128	centrosomal protein 128	protein coding gene	-2.73393875153822	CEP128	0000		TTGGGGG_0.998_+_140	TTTGTA_1.000_+_152
Rad51ap1	RAD51 associated protein 1	protein coding gene	-2.72017251364447	RAD51AP1	1111	S-phase	TTCCCGC_0.993_-_86
Gm6510	predicted gene 6510	pseudogene	-2.7167666218238
4930427A07Rik	RIKEN cDNA 4930427A07 gene	protein coding gene	-2.71628692939879	C14orf80
Chaf1a	chromatin assembly factor 1, subunit A (p150)	protein coding gene	-2.69262271013743	CHAF1A	0011	G1/S	TTCCCGC_1.000_+_-29 TTGGCGC_0.939_+_-59
BC055324	cDNA sequence BC055324	protein coding gene	-2.68975817543725	C1orf112
Brip1	BRCA1 interacting protein C-terminal helicase 1	protein coding gene	-2.68077817794535	BRIP1	1011	G1/S	TTCCCGC_1.000_-_32
Mis18a	MIS18 kinetochore protein A	protein coding gene	-2.66791222399549	MIS18A	1111
Nusap1	nucleolar and spindle associated protein 1	protein coding gene	-2.66577265721612	NUSAP1	1111	G2		TTTAAA_0.998_+_148
Apitd1	apoptosis-inducing, TAF9-like domain 1	protein coding gene	-2.6616452064909	APITD1
Ccnb2	cyclin B2	protein coding gene	-2.66073874323148	CCNB2	1111	G2/M		TTTGAA_1.000_+_33
Hist2h3c2	histone cluster 2, H3c2	protein coding gene	-2.66073444671531
Mad2l1	MAD2 mitotic arrest deficient-like 1	protein coding gene	-2.65470553124025	MAD2L1	1111	G2	TTGGCGG_0.960_+_43	TTTGAA_0.998_+_33
Rad54b	RAD54 homolog B (S. cerevisiae)	protein coding gene	-2.62237060779482	RAD54B	1111	G1/S		TTTGAA_1.000_+_70
Cenpf	centromere protein F	protein coding gene	-2.61860090506456	CENPF	1111	G2/M		TTTAAA_0.991_+_-108
Cdca3	cell division cycle associated 3	protein coding gene	-2.61804643005795	CDCA3	1111	G2/M	TTCCCGC_0.994_-_-6	TTTGAA_1.000_+_2
Ckap2	cytoskeleton associated protein 2	protein coding gene	-2.61588423128358	CKAP2	1011	G2/M
Mybl1	myeloblastosis oncogene-like 1	protein coding gene	-2.5912555310818	MYBL1	0000	G2	TTCGGCG_1.000_+_-16	TTTGAA_1.000_-_-53
C330027C09Rik	RIKEN cDNA C330027C09 gene	protein coding gene	-2.58889609581939	KIAA1524	1111	G2
Knstrn	kinetochore-localized astrin/SPAG5 binding	protein coding gene	-2.58142142042306	KNSTRN
Gmnn	geminin	protein coding gene	-2.58076965519031	GMNN	1111	G1/S
Gen1	GEN1, Holliday junction 5' flap endonuclease	protein coding gene	-2.56091014674758	GEN1	1111
Kif18a	kinesin family member 18A	protein coding gene	-2.54521252970722	KIF18A	1111	G2/M		TTTGAA_0.997_+_32
Pole	polymerase (DNA directed), epsilon	protein coding gene	-2.52766056032792	POLE	0000	G1/S	TTGGCGC_0.974_-_-2
Bard1	BRCA1 associated RING domain 1	protein coding gene	-2.52271504751729	BARD1	1111	G1/S
Cenpu	centromere protein U	protein coding gene	-2.51919117451744	CENPU
Rrm2	ribonucleotide reductase M2	protein coding gene	-2.51535566009526	RRM2	1111	S-phase
Traip	TRAF-interacting protein	protein coding gene	-2.50769273524488	TRAIP	1111	G2		TTTGAA_0.985_+_15
Arhgap19	Rho GTPase activating protein 19	protein coding gene	-2.50367396358618	ARHGAP19	0000	G2		TTTGAA_0.995_+_-107
Cenpm	centromere protein M	protein coding gene	-2.48964008189156	CENPM	1111	S-phase		TTTGAA_0.945_+_16
Chtf18	CTF18, chromosome transmission fidelity factor 18	protein coding gene	-2.48617824833666	CHTF18	0010
Racgap1	Rac GTPase-activating protein 1	protein coding gene	-2.4852485076572	RACGAP1	1111	G2/M		TTTGAA_1.000_-_32
Cdc45	cell division cycle 45	protein coding gene	-2.44915949766059	CDC45	1111	G1/S	TTGGCGG_0.978_+_6
Gm7988	predicted gene 7988	pseudogene	-2.44461894316499
Hist1h3b	histone cluster 1, H3b	protein coding gene	-2.42445881033032
Lin9	lin-9 homolog (C. elegans)	protein coding gene	-2.42398151621222	LIN9	1011		TTCCGCG_0.951_-_8 TTCCCGC_0.988_+_-14
Mtfr2	mitochondrial fission regulator 2	protein coding gene	-2.41761075705166	MTFR2
Kif22-ps	kinesin family member 22, pseudogene	pseudogene	-2.41554693951324
Fancb	Fanconi anemia, complementation group B	protein coding gene	-2.39558478851381	FANCB	1111
Dbf4	DBF4 zinc finger	protein coding gene	-2.3928973837678	DBF4	1011	G2/M
Wdr62	WD repeat domain 62	protein coding gene	-2.38836109863245	WDR62	1111	G2	TTCCCGC_1.000_+_2
Lockd	lncRNA downstream of Cdkn1b	lincRNA gene	-2.38786173934037
Mms22l	MMS22-like, DNA repair protein	protein coding gene	-2.3539818140883	MMS22L	1011	G1/S	TTCCCGC_0.998_-_-16
Gsg2	germ cell associated 2, haspin	protein coding gene	-2.28077971107625	GSG2	1111			TTTGAA_0.971_+_8
Rnaseh2c	ribonuclease H2, subunit C	protein coding gene	-2.24711364352456	RNASEH2C	0000
Rtkn2	rhotekin 2	protein coding gene	-2.23893537902476	RTKN2	1111	G1/S		TTTGAA_1.000_-_43
Kifc5c-ps	kinesin family member C5C, pseudogene	pseudogene	-2.23714288797246
Eldr	Egfr long non-coding downstream RNA	unclassified non-coding RNA gene	-2.22217287812309
Diaph3	diaphanous related formin 3	protein coding gene	-2.20433402030241	DIAPH3	1111
Incenp	inner centromere protein	protein coding gene	-2.20332312029945	INCENP	1111	G2/M	TTCGCCC_0.989_+_45 TTCCCCG_0.994_+_-108 TTCCGGG_0.911_-_-145	TTTGAA_1.000_+_29
Ncapg2	non-SMC condensin II complex, subunit G2	protein coding gene	-2.1911372069556	NCAPG2	1111		TTCCCGC_0.988_-_77	TTTGAA_0.999_+_59
Lin54	lin-54 homolog (C. elegans)	protein coding gene	-2.16892342098112	LIN54	0011		TTCCCCG_1.000_-_47 TTCCCCG_1.000_+_-67 TTGGCGG_1.000_+_-87	TTTGAA_0.989_+_-95 TTCGAA_1.000_+_99
Blm	Bloom syndrome, RecQ helicase-like	protein coding gene	-2.16528280012614	BLM	1111	S-phase	TTCCCGC_0.994_-_46
Cep152	centrosomal protein 152	protein coding gene	-2.15110143639565	CEP152	1111		TTCCCGC_0.991_+_-127	TTTGAA_0.999_-_-103
Pkn3	protein kinase N3	protein coding gene	-2.14861593778099	PKN3	0000
Plk-ps1	polo-like kinase, pseudogene 1	pseudogene	-2.1385504173627
Atad2	ATPase family, AAA domain containing 2	protein coding gene	-2.13362426529452	ATAD2	1111	S-phase	TTCCGCG_1.000_-_28
Ccdc77	coiled-coil domain containing 77	protein coding gene	-2.13211987509516	CCDC77	1111
Suv39h1	suppressor of variegation 3-9 homolog 1 (Drosophila)	protein coding gene	-2.13018160909085	SUV39H1	0000	M/G1	TTCGGGC_0.963_-_18 TTGGCCG_0.939_-_-46
Rorc	RAR-related orphan receptor gamma	protein coding gene	-2.12059650512415	RORC	0000	G2
Palb2	partner and localizer of BRCA2	protein coding gene	-2.11904527877439	PALB2	1011
Tcf19	transcription factor 19	protein coding gene	-2.11050951219489	TCF19	1111	G1/S	TTCCCGG_0.999_-_9 TTCCCGG_1.000_-_-130 TTGCCGC_0.993_-_-138
Tinf2	Terf1 (TRF1)-interacting nuclear factor 2	protein coding gene	-2.1089465428768	TINF2	0000		TTCCGGG_0.979_+_13
Ccsap	centriole, cilia and spindle associated protein	protein coding gene	-2.08752350757484	CCSAP
Mns1	meiosis-specific nuclear structural protein 1	protein coding gene	-2.0867244201915	MNS1	1111	G1/S
Uhrf1	ubiquitin-like, containing PHD and RING finger domains, 1	protein coding gene	-2.0840290264074	UHRF1
Hells	helicase, lymphoid specific	protein coding gene	-2.07678319659387	HELLS	1111	S-phase	TTCCCGC_0.999_+_-35
Fanca	Fanconi anemia, complementation group A	protein coding gene	-2.06371598020217	FANCA	0000	S-phase
Gins2	GINS complex subunit 2 (Psf2 homolog)	protein coding gene	-2.05712949007868	GINS2	0011	G1/S	TTCCCGC_0.999_-_-4
Smc4	structural maintenance of chromosomes 4	protein coding gene	-2.05022489173737	SMC4	1111	G2	TTGCGCG_1.000_+_-40	TTTGTA_1.000_+_-8 TTCGAG_1.000_+_12 TTCGAG_1.000_+_-14 TTTGTA_1.000_+_-31 TTTGAA_0.906_-_-66
Rfc4	replication factor C (activator 1) 4	protein coding gene	-2.03335577128664	RFC4	1011	S-phase	TTCCCGC_0.982_-_40
Haus6	HAUS augmin-like complex, subunit 6	protein coding gene	-2.02879469068444	HAUS6	1111
E2f7	E2F transcription factor 7	protein coding gene	-2.00086401649144	E2F7	0010	G1/S	TTGGCGC_1.000_-_-123 TTGGGCG_1.000_+_-156 TTGCCGC_0.990_-_-166 TTCCGGG_1.000_-_-189	TTTGAG_0.996_-_-33
Pnma5	paraneoplastic antigen family 5	protein coding gene	-1.99881046040882	PNMA5	0000
Hat1	histone aminotransferase 1	protein coding gene	-1.98254275118341	HAT1	1111	G2/M	TTCCGGC_1.000_+_13
Gm32460	predicted gene, 32460	pseudogene	-1.97985806099112
Vrk1	vaccinia related kinase 1	protein coding gene	-1.97382194662815	VRK1	0011	G2	TTCCCGC_1.000_-_56
Lig1	ligase I, DNA, ATP-dependent	protein coding gene	-1.95732154641602	LIG1	0010		TTCGCGC_0.974_-_-18 TTCGCGC_0.999_-_-32
1700066M21Rik	RIKEN cDNA 1700066M21 gene	protein coding gene	-1.95443785366761	C2orf69	1011	G2/M	TTCCCGG_0.978_+_-100	TTCGAA_0.985_+_-107
Cks1b	CDC28 protein kinase 1b	protein coding gene	-1.93849315312239	CKS1B	1111	G2/M		TTTGAA_1.000_+_10 TAGGAA_1.000_+_-10
Ddias	DNA damage-induced apoptosis suppressor	protein coding gene	-1.93300903961836	DDIAS
Spata24	spermatogenesis associated 24	protein coding gene	-1.92477435783095	SPATA24	1010
Gm8203	predicted pseudogene 8203	pseudogene	-1.9149636875081
Ulbp1	UL16 binding protein 1	protein coding gene	-1.91279890586335
Gm12870	predicted gene 12870	pseudogene	-1.89505390621791
Haus8	4HAUS augmin-like complex, subunit 8	protein coding gene	-1.88051458757303	HAUS8	1111		TTCCCGC_1.000_-_102
Fignl1	fidgetin-like 1	protein coding gene	-1.84240519091389	FIGNL1	0010	G1/S
Zfp101	zinc finger protein 101	protein coding gene	-1.83818505809476
Rttn	rotatin	protein coding gene	-1.82626036259555	RTTN	1111
Kng1	kininogen 1	protein coding gene	-1.82222934227255	KNG1	0000
Rtel1	regulator of telomere elongation helicase 1	protein coding gene	-1.82064965744213	RTEL1	1011
Cenpq	centromere protein Q	protein coding gene	-1.81791629105416	CENPQ	1111	S-phase
Rpa2	replication protein A2	protein coding gene	-1.79727043260171	RPA2	1011	S-phase	TTCCCGC_1.000_-_153 TTGGCGC_0.959_+_-170
2610020H08Rik	RIKEN cDNA 2610020H08 gene	protein coding gene	-1.78085262307925	AC004381.6
Hmgb2	high mobility group box 2	protein coding gene	-1.77676064422585	HMGB2	1111	G2	TTGGGCG_0.971_+_3
Ndc1	NDC1 transmembrane nucleoporin	protein coding gene	-1.73388642921973	NDC1
Pask	PAS domain containing serine/threonine kinase	protein coding gene	-1.72500775790599	PASK	0010	G1/S
Gm29100	predicted gene 29100	antisense lncRNA gene	-1.72334441543119
Orc1	origin recognition complex, subunit 1	protein coding gene	-1.70561042073256	ORC1	1111	G1/S	TTGGCGC_0.906_+_25
Mcph1	microcephaly, primary autosomal recessive 1	protein coding gene	-1.70295361096745	MCPH1	0000
Timeless	timeless circadian clock 1	protein coding gene	-1.70263947881711	TIMELESS	1011	G2/M	TTCCGCC_0.998_-_34
Gm773	predicted gene 773	protein coding gene	-1.69644474656973
Haus3	HAUS augmin-like complex, subunit 3	protein coding gene	-1.68696783169496	HAUS3	0010
Ddx11	DEAD/H (Asp-Glu-Ala-Asp/His) box helicase 11	protein coding gene	-1.66579807795642	DDX11	1111	G1/S
Nemp1	nuclear envelope integral membrane protein 1	protein coding gene	-1.65468594212926	NEMP1
Hist1h3d	histone cluster 1, H3d	protein coding gene	-1.65368959318396	HIST2H3A
Gm11223	predicted gene 11223	pseudogene	-1.64994068615192
Ccne1	cyclin E1	protein coding gene	-1.64868475993789	CCNE1	0000	G1/S	TTCCGCG_1.000_+_-46	TTTAAA_1.000_+_-30
Ccdc14	coiled-coil domain containing 14	protein coding gene	-1.63554439557156	CCDC14	0011	S-phase
Gas2l3	growth arrest-specific 2 like 3	protein coding gene	-1.61188100097234	GAS2L3	1010	G2		TTCGAA_1.000_+_-68
Ncapd2	non-SMC condensin I complex, subunit D2	protein coding gene	-1.61058081247903	NCAPD2	1011	G2/M		TTTGAA_0.988_+_-174
Rfc5	replication factor C (activator 1) 5	protein coding gene	-1.60982909998197	RFC5	1111	M/G1	TTGCGCG_0.942_+_14
Topbp1	topoisomerase (DNA) II binding protein 1	protein coding gene	-1.60115185486255	TOPBP1	0000	G1/S	TTCCGGG_0.961_+_-26 TTGGCGC_0.978_+_-59
Kif24	kinesin family member 24	protein coding gene	-1.60082597949021	KIF24	1111		TTGGCGG_0.993_+_-55	TTCGAA_1.000_+_-68
Prob1	proline rich basic protein 1	protein coding gene	-1.59657290466536	PROB1
Fam46b	family with sequence similarity 46, member B	protein coding gene	-1.58881738901863	FAM46B
Ung	uracil DNA glycosylase	protein coding gene	-1.57351118735718	UNG	1011	G1/S	TTGGCGC_0.929_+_-4
Cenpn	centromere protein N	protein coding gene	-1.57069787298694	CENPN	1011
Cdt1	chromatin licensing and DNA replication factor 1	protein coding gene	-1.56856995427691	CDT1	0000		TTCCCGC_0.904_-_-23
Cdc25b	cell division cycle 25B	protein coding gene	-1.55329121952314	CDC25B	1011	G2/M
Terf1	telomeric repeat binding factor 1	protein coding gene	-1.54754156788562	TERF1	1111
Wdr90	WD repeat domain 90	protein coding gene	-1.51485357201229	WDR90
Gm8146	predicted gene 8146	pseudogene	-1.51066225647986
Pole2	polymerase (DNA directed), epsilon 2 (p59 subunit)	protein coding gene	-1.50971892819241	POLE2	1111	G1/S	TTGGCGC_0.999_-_160
Gm10184	predicted pseudogene 10184	pseudogene	-1.49625679384139	KPNA2	1111	G2	TTCCCGG_1.000_-_-34	TTTAAA_1.000_+_-26 TTCGAG_1.000_-_-64 TTTGAA_1.000_-_-95
Fam111a	family with sequence similarity 111, member A	protein coding gene	-1.49375628740854	FAM111A	1111
Stmn1	stathmin 1	protein coding gene	-1.48472408959184	STMN1	0000		TTGGCCG_0.993_-_4 TTGGCGC_1.000_+_45
9430015G10Rik	RIKEN cDNA 9430015G10 gene	protein coding gene	-1.4828519471205	C1orf159	0000
Ly6c1	lymphocyte antigen 6 complex, locus C1	protein coding gene	-1.48263239105574
Rfc3	replication factor C (activator 1) 3	protein coding gene	-1.47940917222584	RFC3	1111	G1/S
Raet1e	retinoic acid early transcript 1E	protein coding gene	-1.46786291840559
Plin4	perilipin 4	protein coding gene	-1.46468912854418	PLIN4	0000	M/G1
Ly6a	lymphocyte antigen 6 complex, locus A	protein coding gene	-1.46405594101732
Sema3b	sema domain, immunoglobulin domain (Ig), short basic domain, secreted, (semaphorin) 3B	protein coding gene	-1.45854822743241	SEMA3B	0000
E2f1	E2F transcription factor 1	protein coding gene	-1.45755304266675	E2F1	0000	G1/S	TTGGCGC_1.000_+_-1 TTCGCGG_1.000_+_-18
Prim2	DNA primase, p58 subunit	protein coding gene	-1.45309673404657	PRIM2	1011	S-phase
Taf5	TATA-box binding protein associated factor 5	protein coding gene	-1.42776841762312	TAF5	0000		TTGCGGC_1.000_-_16
Pola2	polymerase (DNA directed), alpha 2	protein coding gene	-1.42625535822084	POLA2	1111	G1/S	TTGGCGG_0.997_+_-21
Ncapd3	non-SMC condensin II complex, subunit D3	protein coding gene	-1.42289634789651	NCAPD3	1111	G2
Aaas	achalasia, adrenocortical insufficiency, alacrimia	protein coding gene	-1.42177285320664	AAAS	0011		TTCCCGG_0.988_-_80
H2afz	H2A histone family, member Z	protein coding gene	-1.41663324988082	H2AFZ	1011		TTCCCGG_1.000_+_22 TTCCCCC_0.983_+_-127	TTTGAA_1.000_+_83 TTCGAA_0.997_+_178
Alg13	asparagine-linked glycosylation 13	protein coding gene	-1.40862196937257
Nav2	neuron navigator 2	protein coding gene	-1.40563948931689	NAV2	0000		TTGCGCC_0.940_+_-166
Tk1	thymidine kinase 1	protein coding gene	-1.40510880248485	TK1	1111
Nup107	nucleoporin 107	protein coding gene	-1.39911013907285	NUP107	1111		TTCCGGG_0.982_+_19 TTCCCGC_1.000_-_48
4930503L19Rik	RIKEN cDNA 4930503L19 gene	protein coding gene	-1.39635104984921	C18orf54	0000
Tdp2	tyrosyl-DNA phosphodiesterase 2	protein coding gene	-1.39153000720734	TDP2	0000
Gm10259	predicted pseudogene 10259	pseudogene	-1.38892910027361
Pmf1	polyamine-modulated factor 1	protein coding gene	-1.38278228556002	PMF1
Mtbp	Mdm2, transformed 3T3 cell double minute p53 binding protein	protein coding gene	-1.3749883743967	MTBP	1111
Chek1	checkpoint kinase 1	protein coding gene	-1.37105335487832	CHEK1	1111	G1/S
Hist1h3i	histone cluster 1, H3i	protein coding gene	-1.37091341682911	HIST1H3I		S-phase
Cep192	centrosomal protein 192	protein coding gene	-1.36510416673196	CEP192	0000			TTTGAA_0.999_-_-193
Snrnp25	small nuclear ribonucleoprotein 25 (U11/U12)	protein coding gene	-1.34604667411904	SNRNP25	0000
Rrm1	ribonucleotide reductase M1	protein coding gene	-1.33175748147819	RRM1	1111	S-phase	TTCCCGC_0.998_-_132
Slc25a10	solute carrier family 25 (mitochondrial carrier, dicarboxylate transporter), member 10	protein coding gene	-1.32428034006992	SLC25A10	0000			TTTGAA_0.916_+_-19
Nup37	nucleoporin 37	protein coding gene	-1.30121068709734	NUP37	0000	G2/M
Aplf	aprataxin and PNKP like factor	protein coding gene	-1.2955651274308	APLF	1111		TTCCGCC_0.986_-_118
Rbl1	retinoblastoma-like 1 (p107)	protein coding gene	-1.28525198317625	RBL1	1111	G1/S	TTGGCGC_0.999_+_-6 TTCGCGC_0.999_+_-16	TTTGAG_0.973_+_-74
Zgrf1	zinc finger, GRF-type containing 1	protein coding gene	-1.28381977105031	ZGRF1
Tbc1d31	TBC1 domain family, member 31	protein coding gene	-1.28312374585804	TBC1D31
1600002H07Rik	RIKEN cDNA 1600002H07 gene	protein coding gene	-1.27735163430137	C16orf59
Atad5	ATPase family, AAA domain containing 5	protein coding gene	-1.27247237291003	ATAD5	1111	G1/S	TTCGCGC_1.000_-_-26
Arpin	actin-related protein 2/3 complex inhibitor	protein coding gene	-1.26858573592328	ARPIN	0000			TTTAAA_0.920_+_-4
Gstcd	glutathione S-transferase, C-terminal domain containing	protein coding gene	-1.24661699741986	GSTCD	0000
Exosc8	exosome component 8	protein coding gene	-1.23189153165987	EXOSC8	1111
Hist1h3h	histone cluster 1, H3h	protein coding gene	-1.22056389257208
Serpina1a	serine (or cysteine) peptidase inhibitor, clade A, member 1A	protein coding gene	-1.21926712268545
Mcm3	minichromosome maintenance complex component 3	protein coding gene	-1.21773959133838	MCM3	1011	G1/S	TTCCCGC_1.000_-_18 TTCGCGC_0.990_+_38 TTCCCGC_0.995_+_-132
Xpo1	exportin 1	protein coding gene	-1.2161229231935	XPO1	1011	G1/S	TTCCCCC_0.933_-_171	TTTGAG_1.000_+_13
Zfp367	zinc finger protein 367	protein coding gene	-1.21085759289758	ZNF367	1011	G1/S	TTCCCGC_1.000_-_-5 TTCGCGC_1.000_-_-19 TTCCGCC_1.000_+_-29 TTGGGGG_0.991_+_39
H2-K1	histocompatibility 2, K1, K region	protein coding gene	-1.20919744073068		0000
Pcnt	pericentrin (kendrin)	protein coding gene	-1.20851915877223	PCNT	1111
Gm15703	predicted gene 15703	pseudogene	-1.20207124189978
Pfkp	phosphofructokinase, platelet	protein coding gene	-1.19908893780473	PFKP	0000		TTGGCGC_0.996_+_-43
Pola1	polymerase (DNA directed), alpha 1	protein coding gene	-1.19712657336301	POLA1	1010		TTGGCGC_1.000_+_-12 TTCCGGC_1.000_+_-99 TTCCCGC_0.997_-_-148 TTGGCGC_0.950_-_-165
Raet1d	retinoic acid early transcript delta	protein coding gene	-1.19264357379986
Brca2	breast cancer 2, early onset	protein coding gene	-1.19230810562947	BRCA2	1111	G1/S	TTCCGGG_0.991_+_-58
Fancm	Fanconi anemia, complementation group M	protein coding gene	-1.17150767958898	FANCM	1111
Nudcd1	NudC domain containing 1	protein coding gene	-1.15993470842844	NUDCD1
Cep295	centrosomal protein 295	protein coding gene	-1.1543292837363	CEP295
Spon2	spondin 2, extracellular matrix protein	protein coding gene	-1.11381599224842	SPON2	0000	G1/S
Ddx20	DEAD (Asp-Glu-Ala-Asp) box polypeptide 20	protein coding gene	-1.11010813162349	DDX20	0010
Dnmt1	DNA methyltransferase (cytosine-5) 1	protein coding gene	-1.10318176480266	DNMT1	0000		TTCCGCG_1.000_+_119
Oxnad1	oxidoreductase NAD-binding domain containing 1	protein coding gene	-1.0798253611928	OXNAD1	0000		TTCCGGC_0.996_+_-160
G2e3	G2/M-phase specific E3 ubiquitin ligase	protein coding gene	-1.07799893133077	G2E3	0011	G2/M	TTCCGGG_0.987_+_10	TTTGAA_0.999_+_39
Mcm6	minichromosome maintenance complex component 6	protein coding gene	-1.06526043550054	MCM6	0010	G1/S	TTGCGCG_0.915_-_-6 TTGGCGC_0.951_+_-92 TTGGCGC_0.996_+_-154
Tmpo	thymopoietin	protein coding gene	-1.06400980414999	TMPO	1111	G2/M	TTGGGGC_1.000_+_5 TTCGCCC_0.981_-_14	TTTAAA_1.000_+_-113
Rangap1	RAN GTPase activating protein 1	protein coding gene	-1.05995804510235	RANGAP1	1111	G2		TTTGAA_1.000_-_-5 TTTGAT_1.000_-_-34 TTCGAG_0.991_-_-43
Map3k20	mitogen-activated protein kinase kinase kinase 20	protein coding gene	-1.05983507394075	MAP3K20
Lsm2	LSM2 homolog, U6 small nuclear RNA and mRNA degradation associated	protein coding gene	-1.05946282562144	LSM2	0000
Tubb6	tubulin, beta 6 class V	protein coding gene	-1.05663559492104	TUBB6	0000
Cp	ceruloplasmin	protein coding gene	-1.04751386754607	CP	0000
Whsc1	Wolf-Hirschhorn syndrome candidate 1 (human)	protein coding gene	-1.03599582781642	WHSC1	0000	G2/M	TTCCCGC_1.000_+_-78	TTTGAA_1.000_+_-137
Gm5903	predicted gene 5903	pseudogene	-1.03498699329098
Rbbp8	retinoblastoma binding protein 8	protein coding gene	-1.0324237763931	RBBP8	0000	S-phase
Lmnb1	lamin B1	protein coding gene	-1.01821766305348	LMNB1	1111	G2	TTCCGGG_0.983_-_128 TTCCCGC_0.955_+_148	TTTGAA_0.948_+_81
Psat1	phosphoserine aminotransferase 1	protein coding gene	-1.01630394669348	PSAT1	0000
Tmem237	transmembrane protein 237	protein coding gene	-1.01085202946172	TMEM237	0010
Ttf2	transcription termination factor, RNA polymerase II	protein coding gene	-1.0032298885428	TTF2	1111	G2	TTCCGCC_0.991_-_-32
Nup85	nucleoporin 85	protein coding gene	-0.9907177750722	NUP85	1111
Ccdc34	coiled-coil domain containing 34	protein coding gene	-0.988595168626944	CCDC34
Hjurp	Holliday junction recognition protein	protein coding gene	-0.979304021211043	HJURP	1111	G2/M		TTTGAA_0.959_+_-81
Nup133	nucleoporin 133	protein coding gene	-0.978101545866058	NUP133	1011
Agfg2	ArfGAP with FG repeats 2	protein coding gene	-0.961238304582606	AGFG2	1011		TTCCCGC_1.000_-_76
Gpnmb	glycoprotein (transmembrane) nmb	protein coding gene	-0.961149961288135	GPNMB	0000
Eri1	exoribonuclease 1	protein coding gene	-0.960095936988922	ERI1	1011		TTCCGGG_1.000_-_101 TTCCCGC_0.994_-_145
Pmvk	phosphomevalonate kinase	protein coding gene	-0.919757469118784	PMVK	1000
Rfwd3	ring finger and WD repeat domain 3	protein coding gene	-0.903053184547771	RFWD3	1111
Stard4	StAR-related lipid transfer (START) domain containing 4	protein coding gene	-0.897444437190208	STARD4	0000
Ttll4	tubulin tyrosine ligase-like family, member 4	protein coding gene	-0.888623907115629	TTLL4	0000		TTCCCCG_0.996_+_-31
Pole3	polymerase (DNA directed), epsilon 3 (p17 subunit)	protein coding gene	-0.887466234930125	POLE3	0011
Nup93	nucleoporin 93	protein coding gene	-0.884216486254979	NUP93	0011
Gins4	GINS complex subunit 4 (Sld5 homolog)	protein coding gene	-0.877648990026233	GINS4	1011
L3mbtl2	l(3)mbt-like 2 (Drosophila)	protein coding gene	-0.875256388754561	L3MBTL2	0010
Insig1	insulin induced gene 1	protein coding gene	-0.872491334800426	INSIG1	0000		TTGCGGC_0.972_+_-62
Slc43a3	solute carrier family 43, member 3	protein coding gene	-0.865811239352291	RP11-872D17.8
Usp14	ubiquitin specific peptidase 14	protein coding gene	-0.857059236505428	USP14	0000			TTTGAA_1.000_+_72
Cdk5rap2	CDK5 regulatory subunit associated protein 2	protein coding gene	-0.84219470260529	CDK5RAP2	0010	G2/M	TTCCCGG_0.999_-_10	TAGGAA_1.000_+_-2 TTTGAA_1.000_+_35
Ckap5	cytoskeleton associated protein 5	protein coding gene	-0.828122953283361	CKAP5	1011	G2/M	TTGGGCC_1.000_-_32	TTTGAA_1.000_-_44 TTTGAA_0.999_-_-46
Mdc1	mediator of DNA damage checkpoint 1	protein coding gene	-0.823044814902657	MDC1	1111		TTCCCGC_0.999_-_126	TTTGAG_0.999_-_-190
Mcm4	minichromosome maintenance complex component 4	protein coding gene	-0.821020520557778	MCM4	1111	G2/M
Mtcl1	microtubule crosslinking factor 1	protein coding gene	-0.804750893404532	MTCL1
Psrc1	proline/serine-rich coiled-coil 1	protein coding gene	-0.79581864161061	PSRC1	0010	G2	TTCCCGG_0.934_+_24	TTCGAA_1.000_+_-7
Sae1	SUMO1 activating enzyme subunit 1	protein coding gene	-0.768379719565624	SAE1	1111
Thbs2	thrombospondin 2	protein coding gene	-0.739646643036016	THBS2	0000	M/G1
Syne2	spectrin repeat containing, nuclear envelope 2	protein coding gene	-0.689053628845069	SYNE2	0000	S-phase	TTGCCGC_0.906_+_3 TTCCCCG_1.000_-_-19

## Sheet: GO upregulated in Lin37--
Suppl. Tab S2
GO analyses of genes up-regulated in Lin37-/- cells
GO biological process complete	# genes total	# genes in data set	expected	fold enrichment	+/-	P value
cell cycle	1051	173	16.57	10.44	+	1.39e-125
cell cycle process	815	150	12.85	11.67	+	8.69e-113
mitotic cell cycle	557	127	8.78	14.46	+	3.05e-104
mitotic cell cycle process	534	125	8.42	14.84	+	9.48e-104
nuclear division	461	107	7.27	14.72	+	9.01e-87
organelle fission	489	108	7.71	14.01	+	1.84e-85
mitotic nuclear division	336	90	5.3	16.99	+	5.84e-77
cell division	444	92	7	13.14	+	4.29e-69
chromosome segregation	242	74	3.82	19.39	+	3.35e-66
organelle organization	2441	163	38.49	4.23	+	9.11e-59
chromosome organization	385	78	6.07	12.85	+	7.6e-57
DNA metabolic process	610	84	9.62	8.73	+	1.22e-48
nuclear chromosome segregation	180	54	2.84	19.02	+	1.28e-46
regulation of cell cycle	770	84	12.14	6.92	+	5.41e-41
DNA replication	163	45	2.57	17.51	+	1.08e-36
cellular component organization	4584	185	72.29	2.56	+	3.49e-36
cellular component organization or biogenesis	4743	188	74.79	2.51	+	5.88e-36
regulation of cell cycle process	465	64	7.33	8.73	+	8.43e-36
mitotic sister chromatid segregation	90	36	1.42	25.37	+	2.84e-34
sister chromatid segregation	111	38	1.75	21.71	+	7.13e-34
cellular response to DNA damage stimulus	589	68	9.29	7.32	+	1.15e-33
DNA repair	380	57	5.99	9.51	+	2.32e-33
regulation of mitotic cell cycle	392	54	6.18	8.74	+	1.38e-29
microtubule cytoskeleton organization	348	49	5.49	8.93	+	6.22e-27
microtubule-based process	516	56	8.14	6.88	+	1.17e-25
DNA-dependent DNA replication	88	28	1.39	20.18	+	2.39e-23
meiotic cell cycle	205	37	3.23	11.45	+	3.39e-23
cell cycle checkpoint	142	32	2.24	14.29	+	1.54e-22
meiotic cell cycle process	169	33	2.66	12.38	+	2.04e-21
single-organism organelle organization	1368	81	21.57	3.75	+	3.13e-21
DNA conformation change	156	31	2.46	12.6	+	3.64e-20
DNA recombination	172	32	2.71	11.8	+	4.67e-20
meiotic nuclear division	158	31	2.49	12.44	+	5.26e-20
regulation of chromosome segregation	76	24	1.2	20.03	+	1.49e-19
double-strand break repair	137	29	2.16	13.42	+	2e-19
regulation of cell cycle phase transition	221	34	3.48	9.76	+	6.47e-19
cellular response to stress	1292	74	20.37	3.63	+	3.69e-18
regulation of DNA metabolic process	351	40	5.53	7.23	+	4.12e-18
regulation of mitotic cell cycle phase transition	199	31	3.14	9.88	+	3.78e-17
spindle organization	89	23	1.4	16.39	+	1e-16
nucleic acid metabolic process	3035	115	47.86	2.4	+	4.05e-16
mitotic cell cycle checkpoint	98	23	1.55	14.88	+	8.11e-16
DNA packaging	127	25	2	12.48	+	1.22e-15
positive regulation of cell cycle	284	34	4.48	7.59	+	1.36e-15
negative regulation of mitotic cell cycle	170	27	2.68	10.07	+	8.66e-15
cellular process	13430	288	211.78	1.36	+	1.45e-14
negative regulation of cell cycle	317	34	5	6.8	+	3.6e-14
negative regulation of cell cycle process	165	26	2.6	9.99	+	4.63e-14
cytoskeleton organization	823	52	12.98	4.01	+	2.31e-13
regulation of chromosome organization	132	23	2.08	11.05	+	4.73e-13
negative regulation of cell cycle phase transition	106	21	1.67	12.56	+	9.02e-13
nucleobase-containing compound metabolic process	3474	117	54.78	2.14	+	1.45e-12
meiotic chromosome segregation	84	19	1.32	14.34	+	2.5e-12
meiosis I	102	20	1.61	12.43	+	5.89e-12
cell cycle phase transition	120	21	1.89	11.1	+	1e-11
heterocycle metabolic process	3576	117	56.39	2.07	+	1.22e-11
positive regulation of cell cycle process	191	25	3.01	8.3	+	1.33e-11
negative regulation of mitotic cell cycle phase transition	94	19	1.48	12.82	+	1.84e-11
spindle assembly	68	17	1.07	15.85	+	1.86e-11
DNA integrity checkpoint	95	19	1.5	12.68	+	2.21e-11
cellular macromolecule metabolic process	5296	150	83.51	1.8	+	3.72e-11
centrosome organization	71	17	1.12	15.18	+	3.72e-11
mitotic cell cycle phase transition	113	20	1.78	11.22	+	3.91e-11
cellular aromatic compound metabolic process	3636	117	57.34	2.04	+	4.06e-11
recombinational repair	72	17	1.14	14.97	+	4.65e-11
double-strand break repair via homologous recombination	72	17	1.14	14.97	+	4.65e-11
DNA replication initiation	23	12	0.36	33.09	+	5.08e-11
regulation of sister chromatid segregation	61	16	0.96	16.63	+	6.01e-11
organic cyclic compound metabolic process	3810	120	60.08	2	+	7.18e-11
mitotic spindle organization	33	13	0.52	24.98	+	1.3e-10
regulation of nuclear division	155	22	2.44	9	+	1.38e-10
metaphase plate congression	43	14	0.68	20.65	+	1.64e-10
spindle checkpoint	26	12	0.41	29.27	+	2.12e-10
microtubule organizing center organization	80	17	1.26	13.48	+	2.49e-10
regulation of mitotic nuclear division	127	20	2	9.99	+	3.31e-10
chromosome condensation	28	12	0.44	27.18	+	5.02e-10
protein-DNA complex assembly	115	19	1.81	10.48	+	6.28e-10
cytokinesis	72	16	1.14	14.09	+	7.29e-10
establishment of chromosome localization	62	15	0.98	15.34	+	1.31e-09
regulation of DNA recombination	63	15	0.99	15.1	+	1.65e-09
chromosome localization	63	15	0.99	15.1	+	1.65e-09
positive regulation of DNA metabolic process	201	23	3.17	7.26	+	2.83e-09
macromolecule metabolic process	5903	156	93.09	1.68	+	3.13e-09
regulation of microtubule cytoskeleton organization	129	19	2.03	9.34	+	4.57e-09
regulation of mitotic sister chromatid separation	44	13	0.69	18.74	+	4.68e-09
system process	2372	4	37.4	< 0.2	-	7.28e-09
protein localization to chromosome	46	13	0.73	17.92	+	8.1e-09
cellular nitrogen compound metabolic process	3995	118	63	1.87	+	1.2e-08
regulation of double-strand break repair	37	12	0.58	20.57	+	1.25e-08
negative regulation of chromosome organization	48	13	0.76	17.17	+	1.37e-08
centromere complex assembly	20	10	0.32	31.71	+	1.4e-08
DNA damage checkpoint	88	16	1.39	11.53	+	1.44e-08
regulation of microtubule-based process	157	20	2.48	8.08	+	1.5e-08
protein-DNA complex subunit organization	140	19	2.21	8.61	+	1.85e-08
protein localization to chromosome, centromeric region	14	9	0.22	40.77	+	2e-08
negative regulation of chromosome segregation	29	11	0.46	24.05	+	2.05e-08
regulation of mitotic sister chromatid segregation	51	13	0.8	16.16	+	2.89e-08
single-organism process	11898	251	187.62	1.34	+	2.93e-08
G-protein coupled receptor signaling pathway	1808	1	28.51	< 0.2	-	3.07e-08
single organism reproductive process	1117	52	17.61	2.95	+	3.27e-08
regulation of double-strand break repair via homologous recombination	22	10	0.35	28.82	+	3.53e-08
regulation of metaphase/anaphase transition of cell cycle	43	12	0.68	17.7	+	6.99e-08
neurological system process	1921	2	30.29	< 0.2	-	7.99e-08
mitotic metaphase plate congression	35	11	0.55	19.93	+	1.49e-07
response to stress	2711	88	42.75	2.06	+	2.28e-07
mitotic chromosome condensation	12	8	0.19	42.28	+	2.5e-07
protein localization to kinetochore	12	8	0.19	42.28	+	2.5e-07
single-organism cellular process	10507	227	165.69	1.37	+	2.85e-07
mitotic spindle assembly	38	11	0.6	18.36	+	3.53e-07
microtubule cytoskeleton organization involved in mitosis	38	11	0.6	18.36	+	3.53e-07
regulation of DNA-dependent DNA replication	39	11	0.61	17.89	+	4.63e-07
reproductive process	1211	52	19.1	2.72	+	5.97e-07
centrosome cycle	40	11	0.63	17.44	+	6.03e-07
reproduction	1212	52	19.11	2.72	+	6.15e-07
cytoskeleton-dependent cytokinesis	41	11	0.65	17.01	+	7.8e-07
regulation of mitotic metaphase/anaphase transition	41	11	0.65	17.01	+	7.8e-07
organelle localization	374	27	5.9	4.58	+	8.54e-07
cellular component biogenesis	1931	69	30.45	2.27	+	1.03e-06
nitrogen compound metabolic process	4339	119	68.42	1.74	+	1.24e-06
sensory perception	1581	1	24.93	< 0.2	-	1.29e-06
mitotic cytokinesis	32	10	0.5	19.82	+	1.3e-06
establishment of organelle localization	303	24	4.78	5.02	+	1.56e-06
regulation of centrosome cycle	44	11	0.69	15.85	+	1.63e-06
regulation of organelle organization	944	44	14.89	2.96	+	1.69e-06
regulation of cytokinesis	57	12	0.9	13.35	+	1.69e-06
cellular component assembly	1740	64	27.44	2.33	+	1.76e-06
negative regulation of metaphase/anaphase transition of cell cycle	24	9	0.38	23.78	+	2.23e-06
regulation of DNA repair	75	13	1.18	10.99	+	3.1e-06
regulation of DNA replication	110	15	1.73	8.65	+	3.62e-06
G2 DNA damage checkpoint	36	10	0.57	17.62	+	4e-06
negative regulation of sister chromatid segregation	26	9	0.41	21.95	+	4.46e-06
macromolecular complex subunit organization	1654	61	26.08	2.34	+	4.56e-06
regulation of attachment of spindle microtubules to kinetochore	11	7	0.17	40.35	+	5.97e-06
chromosome organization involved in meiotic cell cycle	67	12	1.06	11.36	+	1.02e-05
response to ionizing radiation	119	15	1.88	7.99	+	1.04e-05
negative regulation of organelle organization	257	21	4.05	5.18	+	1.27e-05
spindle assembly checkpoint	20	8	0.32	25.37	+	1.34e-05
organelle assembly	487	29	7.68	3.78	+	1.35e-05
mitotic DNA integrity checkpoint	54	11	0.85	12.92	+	1.35e-05
cell communication	4846	34	76.42	0.44	-	1.39e-05
regulation of cell division	125	15	1.97	7.61	+	1.99e-05
positive regulation of mitotic cell cycle	125	15	1.97	7.61	+	1.99e-05
regulation of cell cycle checkpoint	31	9	0.49	18.41	+	2.03e-05
regulation of G2/M transition of mitotic cell cycle	58	11	0.91	12.03	+	2.79e-05
negative regulation of mitotic sister chromatid separation	22	8	0.35	23.06	+	2.79e-05
mitotic spindle checkpoint	22	8	0.35	23.06	+	2.79e-05
replication fork processing	22	8	0.35	23.06	+	2.79e-05
negative regulation of mitotic metaphase/anaphase transition	22	8	0.35	23.06	+	2.79e-05
protein localization to organelle	478	28	7.54	3.71	+	3.7e-05
negative regulation of nuclear division	46	10	0.73	13.79	+	4.04e-05
single organism signaling	4742	34	74.78	0.45	-	4.46e-05
negative regulation of mitotic nuclear division	34	9	0.54	16.79	+	4.46e-05
attachment of spindle microtubules to kinetochore	15	7	0.24	29.59	+	4.96e-05
negative regulation of mitotic sister chromatid segregation	24	8	0.38	21.14	+	5.44e-05
chromosome separation	24	8	0.38	21.14	+	5.44e-05
regulation of cell cycle G2/M phase transition	63	11	0.99	11.07	+	6.47e-05
DNA-dependent DNA replication maintenance of fidelity	25	8	0.39	20.29	+	7.44e-05
microtubule depolymerization	16	7	0.25	27.74	+	7.68e-05
cellular macromolecule biosynthetic process	2659	80	41.93	1.91	+	7.71e-05
signaling	4746	35	74.84	0.47	-	0.000107
macromolecule biosynthetic process	2687	80	42.37	1.89	+	0.000122
chromatin assembly or disassembly	107	13	1.69	7.7	+	0.000201
regulation of response to DNA damage stimulus	150	15	2.37	6.34	+	0.000216
kinetochore organization	11	6	0.17	34.59	+	0.000246
cellular metabolic process	6920	158	109.12	1.45	+	0.00025
chromatin assembly	90	12	1.42	8.46	+	0.000256
reciprocal meiotic recombination	42	9	0.66	13.59	+	0.000268
reciprocal DNA recombination	42	9	0.66	13.59	+	0.000268
positive regulation of cytokinesis	30	8	0.47	16.91	+	0.000299
negative regulation of DNA metabolic process	111	13	1.75	7.43	+	0.000305
chromatin organization	567	29	8.94	3.24	+	0.000359
signal transduction	4465	33	70.41	0.47	-	0.000364
protein localization to microtubule cytoskeleton	31	8	0.49	16.37	+	0.000383
homologous chromosome segregation	59	10	0.93	10.75	+	0.000407
nucleosome assembly	76	11	1.2	9.18	+	0.000425
positive regulation of DNA-directed DNA polymerase activity	6	5	0.09	52.85	+	0.000446
regulation of DNA-directed DNA polymerase activity	6	5	0.09	52.85	+	0.000446
protein complex subunit organization	981	40	15.47	2.59	+	0.000452
primary metabolic process	7039	159	111	1.43	+	0.000468
sensory perception of chemical stimulus	1212	1	19.11	< 0.2	-	0.000486
centrosome duplication	32	8	0.5	15.85	+	0.000487
protein localization to cytoskeleton	35	8	0.55	14.49	+	0.000958
regulation of spindle checkpoint	15	6	0.24	25.37	+	0.0015
DNA duplex unwinding	25	7	0.39	17.76	+	0.00155
regulation of DNA biosynthetic process	89	11	1.4	7.84	+	0.00201
sensory perception of smell	1111	1	17.52	< 0.2	-	0.00239
DNA geometric change	27	7	0.43	16.44	+	0.00258
spindle localization	40	8	0.63	12.68	+	0.0026
negative regulation of G2/M transition of mitotic cell cycle	28	7	0.44	15.85	+	0.00329
organic substance metabolic process	7475	163	117.87	1.38	+	0.00333
negative regulation of cellular component organization	597	28	9.41	2.97	+	0.00346
G2/M transition of mitotic cell cycle	29	7	0.46	15.31	+	0.00414
mitotic spindle assembly checkpoint	18	6	0.28	21.14	+	0.0043
telomere maintenance	60	9	0.95	9.51	+	0.00518
negative regulation of cell cycle G2/M phase transition	30	7	0.47	14.8	+	0.00518
microtubule polymerization or depolymerization	44	8	0.69	11.53	+	0.00529
telomere organization	61	9	0.96	9.36	+	0.00593
cell cycle G2/M phase transition	31	7	0.49	14.32	+	0.00644
protein depolymerization	31	7	0.49	14.32	+	0.00644
nucleosome organization	101	11	1.59	6.91	+	0.00685
regulation of transferase activity	734	31	11.57	2.68	+	0.00747
regulation of nucleobase-containing compound metabolic process	3488	90	55	1.64	+	0.0084
DNA replication-dependent nucleosome assembly	11	5	0.17	28.82	+	0.00865
DNA replication-dependent nucleosome organization	11	5	0.17	28.82	+	0.00865
microtubule-based movement	204	15	3.22	4.66	+	0.0102
mitotic DNA damage checkpoint	49	8	0.77	10.35	+	0.0117
meiotic chromosome condensation	5	4	0.08	50.73	+	0.0117
cell cycle phase	22	6	0.35	17.29	+	0.0136
positive regulation of transferase activity	462	23	7.29	3.16	+	0.0143
establishment of spindle localization	35	7	0.55	12.68	+	0.0143
cellular macromolecular complex assembly	570	26	8.99	2.89	+	0.0149
response to radiation	363	20	5.72	3.49	+	0.0154
regulation of centrosome duplication	36	7	0.57	12.33	+	0.0171
regulation of cellular metabolic process	5118	119	80.71	1.47	+	0.0174
mitotic G2/M transition checkpoint	23	6	0.36	16.54	+	0.0175
negative regulation of biological process	4308	104	67.93	1.53	+	0.0202
mitotic cell cycle phase	6	4	0.09	42.28	+	0.0239
mitotic spindle midzone assembly	6	4	0.09	42.28	+	0.0239
mitotic spindle elongation	6	4	0.09	42.28	+	0.0239
base-excision repair	38	7	0.6	11.68	+	0.0244
establishment of mitotic spindle localization	25	6	0.39	15.22	+	0.0281
metabolic process	7895	166	124.5	1.33	+	0.0282
sister chromatid cohesion	39	7	0.61	11.38	+	0.0288
regulation of macromolecule metabolic process	5080	117	80.11	1.46	+	0.0361
negative regulation of cellular process	3991	97	62.93	1.54	+	0.0386
regulation of metabolic process	5430	123	85.63	1.44	+	0.0409
spindle midzone assembly	7	4	0.11	36.24	+	0.0437
spindle elongation	7	4	0.11	36.24	+	0.0437
regulation of cell cycle G1/S phase transition	101	10	1.59	6.28	+	0.0492

## Sheet: downregulated in Lin37--
Suppl. Tab S2
genes down-regulated in Lin37-/- cells
mouse Gene	name	gene type	log fold change	human Gene	DREAM	Cell Cycle	E2F	CHR
Gm15807	predicted gene 15807	pseudogene	7.82190424633843
Pkib	protein kinase inhibitor beta, cAMP dependent, testis specific	protein coding gene	7.67602202584749	PKIB	0000
Csn3	casein kappa	protein coding gene	7.63476724992321	CSN3	0000
Gm42833	predicted gene 42833	unclassified gene	7.55934015050673
Olfr1480	olfactory receptor 1480	protein coding gene	7.37346782290204
Smok2b	sperm motility kinase 2B	protein coding gene	7.36642505174139
Gm37813	predicted gene, 37813	unclassified gene	7.16442459697002
Slamf6	SLAM family member 6	protein coding gene	7.12828933320028	SLAMF6	0000
Gm38269	predicted gene, 38269	unclassified gene	7.11217244985911
Lrrc37a	leucine rich repeat containing 37A	protein coding gene	7.06001978306688
Gria2	glutamate receptor, ionotropic, AMPA2 (alpha 2)	protein coding gene	6.97471608004084	GRIA2	0000
Dpp10	dipeptidylpeptidase 10	protein coding gene	6.96444284666197	DPP10	0000		TTCCGGG_1.000_+_-81
Gm19136	predicted gene, 19136	pseudogene	6.91859176756581
Hsd3b3	hydroxy-delta-5-steroid dehydrogenase, 3 beta- and steroid delta-isomerase 3	protein coding gene	6.87460014468967	HSD3B1	0000
Abca12	ATP-binding cassette, sub-family A (ABC1), member 12	protein coding gene	6.65267452073367	ABCA12	0100			TTTAAA_0.938_+_-55
Adgrb3	adhesion G protein-coupled receptor B3	protein coding gene	6.41567221788847	ADGRB3
Slc35f1	solute carrier family 35, member F1	protein coding gene	6.39679596915663	SLC35F1	0000		TTCGCGG_0.982_+_-91 TTCCCGG_0.965_+_128
Gm8802	predicted gene 8802	pseudogene	6.24767551073472
Zfp804a	zinc finger protein 804A	protein coding gene	6.15519396499046	ZNF804A	0000		TTGCCGG_1.000_-_116
Gm10248	predicted gene 10248	antisense lncRNA gene	5.8504997073255
Gm37629	predicted gene, 37629	unclassified gene	5.815412729856
Gm16028	predicted gene 16028	antisense lncRNA gene	5.56716257343142
Muc4	mucin 4	protein coding gene	5.55717910490716	MUC4	0000
Gm42462	predicted gene 42462	unclassified gene	5.32049687839008
Gm37363	predicted gene, 37363	unclassified gene	5.23600874572367
Gdap1	ganglioside-induced differentiation-associated-protein 1	protein coding gene	5.2147120232643	GDAP1	0000	G1/S
Selp	selectin, platelet	protein coding gene	5.18158322119513	SELP	0000			TAGGAA_0.997_+_-40
Grin3a	glutamate receptor ionotropic, NMDA3A	protein coding gene	5.08721557845326	GRIN3A	0000		TTGGCGC_1.000_+_-102
Spag16	sperm associated antigen 16	protein coding gene	5.08122156560364	SPAG16	0000
Xist	inactive X specific transcripts	lincRNA gene	5.06055882389796
Gm15319	predicted gene 15319	protein coding gene	5.03506978906089	CCDC144A
Col25a1	collagen, type XXV, alpha 1	protein coding gene	4.65557606806091	COL25A1	0000
Sema3c	sema domain, immunoglobulin domain (Ig), short basic domain, secreted, (semaphorin) 3C	protein coding gene	4.60417850303296	SEMA3C	0000
AF366264	cDNA sequence AF366264	protein coding gene	4.50617934654439
Nrxn3	neurexin III	protein coding gene	4.46665339750598	NRXN3	0000		TTGCCGG_1.000_+_-133	TAGGAA_0.998_+_-66
Plb1	phospholipase B1	protein coding gene	4.44472568438222	PLB1	0000			TTTGAA_1.000_-_-95
Cntn4	contactin 4	protein coding gene	4.43315405382514	CNTN4	0000
Cecr2	cat eye syndrome chromosome region, candidate 2	protein coding gene	4.42930982485749	CECR2	0000
Cpa6	carboxypeptidase A6	protein coding gene	4.35339974426245	CPA6	0000
Pcdh15	protocadherin 15	protein coding gene	4.28325046842995	PCDH15	0000
A430106G13Rik	RIKEN cDNA A430106G13 gene	lincRNA gene	4.23925454629566
Gm5415	predicted gene 5415	protein coding gene	4.20417838107177
Khdrbs2	KH domain containing, RNA binding, signal transduction associated 2	protein coding gene	4.06194734993293	KHDRBS2	0000
Cd84	CD84 antigen	protein coding gene	4.00417628718379	CD84	0000
A130071D04Rik	RIKEN cDNA A130071D04 gene	unclassified gene	3.89670195033064
Zfp280d	zinc finger protein 280D	protein coding gene	3.86518599905416	ZNF280D	0000
Lin37	lin-37 homolog (C. elegans)	protein coding gene	3.79700199902398	LIN37	0000
Gabra2	gamma-aminobutyric acid (GABA) A receptor, subunit alpha 2	protein coding gene	3.76795001130502	GABRA2	0000
Hook1	hook microtubule tethering protein 1	protein coding gene	3.42868289245901	HOOK1	0000		TTCGCGC_0.977_+_119 TTCCCGC_0.999_+_-141
Sntg1	syntrophin, gamma 1	protein coding gene	3.37609463063721	SNTG1	0000
Abca9	ATP-binding cassette, sub-family A (ABC1), member 9	protein coding gene	3.30094237544872	ABCA9	0000
Ptprd	protein tyrosine phosphatase, receptor type, D	protein coding gene	3.21748884820391	PTPRD	0000
Epha5	Eph receptor A5	protein coding gene	3.15371075833737	EPHA5	0000
Gm4117	predicted gene 4117	unclassified non-coding RNA gene	3.13256958027944
Slc9b2	solute carrier family 9, subfamily B (NHA2, cation proton antiporter 2), member 2	protein coding gene	3.10907352034384	SLC9B2	0000
4932431P20Rik	RIKEN cDNA 4932431P20 gene	protein coding gene	3.00273582955862
Ttn	titin	protein coding gene	2.40639119808966	TTN	0000
Slit2	slit homolog 2 (Drosophila)	protein coding gene	2.07058461892246	SLIT2	0000
Aspn	asporin	protein coding gene	1.60796118218771	ASPN	0000			TTTGTA_0.996_-_1 CTTGAA_0.937_+_-121 TTTAAA_0.970_+_-138
Tcp11l2	t-complex 11 (mouse) like 2	protein coding gene	1.49419598995553	TCP11L2
Nfia	nuclear factor I/A	protein coding gene	1.41455434285547	NFIA	0000	G1/S	TTGGGGG_0.971_-_-154	TTTGAG_0.999_+_8
Gdf5	growth differentiation factor 5	protein coding gene	1.35143541235587	GDF5	0000			CTTGAA_1.000_-_3 CTTGAA_1.000_-_55 TTTGAA_1.000_-_-91 TTTGTA_1.000_-_135 TTTGTA_1.000_+_-195
Cyp26b1	cytochrome P450, family 26, subfamily b, polypeptide 1	protein coding gene	1.31733768359998	CYP26B1	0000		TTGGCGG_1.000_-_-9 TTGGCCC_0.992_+_-149
Npnt	nephronectin	protein coding gene	1.27225139024379	NPNT	0000
Aldh1a1	aldehyde dehydrogenase family 1, subfamily A1	protein coding gene	1.27144608288282	ALDH1A1	0000			TTTGTA_1.000_+_27 TTTAAA_1.000_+_111 TTTGTA_0.990_-_142
Ogn	osteoglycin	protein coding gene	1.18280160315016	OGN	0000		TTGGGGC_0.998_+_90	TTTGAA_0.998_+_50
Tmem150a	transmembrane protein 150A	protein coding gene	1.17975007134671	TMEM150A	0000			TTTAAA_1.000_+_-3
Cemip	cell migration inducing protein, hyaluronan binding	protein coding gene	1.12762096415346	CEMIP
Marcksl1	MARCKS-like 1	protein coding gene	1.09733245947999	MARCKSL1	0000		TTGGGCG_1.000_+_-78	TTTAAA_1.000_+_-67
Gng2	guanine nucleotide binding protein (G protein), gamma 2	protein coding gene	1.05662489225351	GNG2	0000
Hs6st1	heparan sulfate 6-O-sulfotransferase 1	protein coding gene	0.854808472798773	HS6ST1	0000
Tgfb3	transforming growth factor, beta 3	protein coding gene	0.813535013285387	TGFB3	0000	G1/S	TTGGGGC_0.966_+_67	TTTAAA_0.912_+_-18
Plpp1	phospholipid phosphatase 1	protein coding gene	0.806778833412545	PLPP1
Ctnnd1	catenin (cadherin associated protein), delta 1	protein coding gene	0.776068467250297	CTNND1	0000	G2/M	TTCCCCC_0.972_-_114	TAGGAA_1.000_+_14 TAGGAA_0.990_-_-20 TAGGAA_1.000_-_-59 TTTAAA_1.000_+_-152
Ppm1l	protein phosphatase 1 (formerly 2C)-like	protein coding gene	0.730789870199291	PPM1L	0000		TTCGGGG_0.994_+_55
Rgl1	ral guanine nucleotide dissociation stimulator,-like 1	protein coding gene	0.702483451757525	RGL1	0000

## Sheet: GO downregulated in Lin37--
Suppl. Tab S2
GO analyses of genes down-regulated in Lin37-/- cells
GO biological process complete	# genes total	# genes in data set	expected	fold enrichment	+/-	P value
neuron development	731	12	2	6.01	+	0.00465
cell development	1521	16	4.16	3.85	+	0.0177
single-organism developmental process	5001	31	13.67	2.27	+	0.00891
developmental process	5045	31	13.79	2.25	+	0.0109
anatomical structure development	4735	31	12.94	2.4	+	0.00253
neuron differentiation	905	13	2.47	5.26	+	0.00659
nervous system development	1968	18	5.38	3.35	+	0.0256
system development	3786	28	10.35	2.71	+	0.00112
multicellular organism development	4353	30	11.9	2.52	+	0.00145
single-multicellular organism process	5010	30	13.69	2.19	+	0.0329
anatomical structure morphogenesis	2106	20	5.76	3.48	+	0.00328
